# Supplementary material for: Genome expansion by a CRISPR trimmer-integrase
Source: Nature. 2023 Jun 14;618(7966):855–61. doi: 10.1038/s41586-023-06178-2 (PMC10284694; doi:10.1038/s41586-023-06178-2)
Supplement: Supplementary file 5 — Source Data Fig. 4 [file 41586_2023_6178_MOESM5_ESM.xlsx]

## Sheet: Fig 4
Fig. 4c integration counts
pool 1			pool 2
PAM	no PAM		PAM	no PAM
9	39		2	23
11	31		3	11
13	30		1	20
