# Supplementary material for: Genome expansion by a CRISPR trimmer-integrase
Source: Nature. 2023 Jun 14;618(7966):855–61. doi: 10.1038/s41586-023-06178-2 (PMC10284694; doi:10.1038/s41586-023-06178-2)
Supplement: Supplementary file 6 — Source Data Extended Data Fig. 2 [file 41586_2023_6178_MOESM6_ESM.xlsx]

## Sheet: Sheet1
time (min)	PSP2 (10 nt overhang)				PSP3 (20 nt overhang)
0	0.196041	4.18394	2.58402		0.00468587	3.20541	3.27325
1	3.93814	8.44035	2.67531		0.290616	3.32301	8.32589
2	6.02919	11.5765	3.12526		1.00944	3.9685	11.9508
5	21.8341	23.7307	9.35668		8.12916	9.0357	24.164
10	47.2035	41.0933	23.4054		31.8641	23.0108	41.3057
30	77.4298	63.6361	45.3694		63.8763	46.1344	62.0774
60	84.1572	70.3577	49.6349		70.8834	51.969	68.3563
120	87.0328	74.1488	52.4743		73.9143	54.1929	72.5653
