# Supplementary material for: Genome expansion by a CRISPR trimmer-integrase
Source: Nature. 2023 Jun 14;618(7966):855–61. doi: 10.1038/s41586-023-06178-2 (PMC10284694; doi:10.1038/s41586-023-06178-2)
Supplement: Supplementary file 7 — Source Data Extended Data Fig. 8 [file 41586_2023_6178_MOESM7_ESM.xlsx]

## Sheet: ED Fig 8b,c
1B
integration event	repeat	5'	3'	orientation	total int events	(+) events	(-)events	events @ 1	check if (+)	total @1	total @1 (+)	total @1 (-)
5	GTCTTTCCCGCACGAGCGGGGGTGATCCT (3)	GTCGG	TATCG	-	46	21	25	0	0	12	4	8
11	GTCTTTCCCGCACGAGCGGGGGTGATCCC (1)	CGATA	CCGACA	(+)				1	1
12	GTCTTTCCCGCACGAGCGGGGGTGATCCC (3)	CGATA	CCGAC	(+)				0	0
13	GTCTTTCCCGCACGAGCGGGGGTGATCC (1)	GTCGG	TATCG	-				1	0
14	GTTGTCTTTCCCGCACGAGCGGGGGTGATCC (3)	CGATA	CCGAC	(+)				0	0
15	GTCTTTCCCGCACGAGCGGGGGTGATCC (2)	GTCGG	TATCG	-				0	0							SUMMARY
17	GTCTTTCCCGCACGAGCGGGGGTGATCC (3)	GTCGG	TATCG	-				0	0							Replicate	(+)	(-)	total	percent (+)		mean integration events (#)	SD
18	GTCTTTCCCGCACGAGCGGGGGTGATCC (1)	CGATA	CCGAC	(+)				1	1							1A	4	15	19	21.0526	no PAM	32	13.5277
19	GTCTTTCCCGCACGAGCGGGGGTGATCC (2)	GTCGG	TATCG	-				0	0							1B	21	25	46	45.6522	PAM	35.6667	16.1658
21	GTCTTTCCCGCACGAGCGGGGGTGATCC (3)	GTCGG	TATCG	-				0	0							1C	23	8	31	74.1935
22	TCTTTCCCGCACGAGCGGGGGTGATCC (2)	CGATA	CCGAC	(+)				0	0							2A	23	22	45	51.1111
24	GTCTTTCCCGCACGAGCGGGGGTGATCC (1)	GTCGG	TATCG	-				1	0							2B	25	20	45	55.5556
25	TCTTTCCCGCACGAGCGGGGGTGATCC (3)	TGATAA	CCGAC	(+)				0	0							2C	8	9	17	47.0588
26	GTCTTTCCCGCACGAGCGGGGGTGATCC (2)	CGATA	CCGAC	(+)				0	0
28	GTCTTTCCCGCACGAGCGGGGGTGATCC (3)	GTCGG	TATCG	-				0	0
30	GTCTTTCCCGCACGAGCGGGGGTGATCC (3)	GTCGG	TATCG	-				0	0
33	GTCTTTCCCGCACGAGCGGGGGTGATCC (3)	GTCGG	TATCG	-				0	0
36	GTCTTTCCCGCACGAGCGGGGGTGATC (2)	TGATAA	CCGAC	(+)				0	0
38	GTCTTTCCCGCACGAGCGGGGGTGATCC (2)	GTCGG	TATCG	-				0	0
39	GTCTTTCCCGCACGAGCGGGGGTGATCC (2)	GTCGG	TATCG	-				0	0
40	GTCTTTCCCGCACGAGCGGGGGTGATCC (1)	CGATA	CCGAC	(+)				1	1
43	GTCTTTCCCGCACGAGCGGGGGTGATCC (3)	CGATA	CCGAC	(+)				0	0
46	GTCTTTCCCGCACGAGCGGGGGTGATCC (2)	CGATA	CCGAC	(+)				0	0
47	GTCTTTCCCGCACGAGCGGGGGTGATCC (3)	CGATA	CCGAC	(+)				0	0
50	GTCTTTCCCGCACGAGCGGGGGTGATCC (2)	CGATA	CCGAC	(+)				0	0
51	TCTTTCCCGCACGAGCGGGGGTGATCC (2)	GTCGG	TATCG	-				0	0
60	GTCTTTCCCGCACGAGCGGGGGTGATCC (3)	CGATA	CCGAC	(+)				0	0
61	TGTCTTTCCCGCACGAGCGGGGGTGATCC (1)	GTCGG	TATCG	-				1	0
64	GTCTTTCCCGCACGAGCGGGGGTGATCC (1)	GTCGG	TATCG	-				1	0
65	GTCTTTCCCGCACGAGCGGGGGTGATCC (2)	GTCGG	TATCG	-				0	0
69	GTCTTTCCCGCACGAGCGGGGGTGATCC (1)	CGATA	CCGAC	(+)				1	1
72	GTCTTTCCCGCACGAGCGGGGGTGATCC (2)	CGATA	CCGAC	(+)				0	0
74	GTCTTTCCCGCACGAGCGGGGGTGATCC (2)	CGATA	CCGAC	(+)				0	0
76	GTCTTTCCCGCACGAGCGGGGGTGATCC (2)	GTCGG	TATCG	-				0	0							percent integration bias
77	GTCTTTCCCGCACGAGCGGGGGTGATCC (1)	GTCGG	TATCG	-				1	0								(+)	(-)	total
78	GTCTTTCCCGCACGAGCGGGGGTGATCC (1)	GTCGG	TATCG	-				1	0							no PAM	50	50	96
80	GTCTTTCCCGCACGAGCGGGGGTGATCC (3)	CGATA	CCGAC	(+)				0	0							PAM	52.3364	47.6636	107
81	GTCTTTCCCGCACGAGCGGGGGTGATCC (3)	CGATA	CCGAC	(+)				0	0
84	GTCTTTCCCGCACGAGCGGGGGTGATCC (2)	GTCGG	TATCG	-				0	0
85	GTCTTTCCCGCACGAGCGGGGGTGATCC (1)	GTCGG	TATCG	-				1	0
86	GTCTTTCCCGCACGAGCGGGGGTGATCC (3)	CGATA	CCGAC	(+)				0	0
87	GTCTTTCCCGCACGAGCGGGGGTGATCC (3)	CGATA	CCGAC	(+)				0	0
88	GTCTTTCCCGCACGAGCGGGGGTGATCC (3)	GTCGG	TATCG	-				0	0
89	GTCTTTCCCGCACGAGCGGGGGTGATCC (3)	GTCGG	TATCG	-				0	0
93	GTCTTTCCCGCACGAGCGGGGGTGATCC (1)	GTCGG	TATCG	-				1	0
96	GTCTTTCCCGCACGAGCGGGGGTGATCCT (3)	GTCGG	TATCG	-				0	0
2B
integration event	repeat	5'	3'	orientation	total int events	(+) events	(-)events	events @ 1	check if (+)	total @1	events @ 2	total @2	total @ 3
2	GTCTTTCCCGCACGAGCGGGGGTGATCC (3)	CGATA	CCGAC	(+)	45	25	20	0	0	18	0	18	9
3	GTCTTTCCCGCACGAGCGGGGGTGATCCT (2)	GTCGG	TTATCG	-				0	0		1
9	GTCTTTCCCGCACGAGCGGGGGTGATCC (2)	GTCGG	TTATCG	-				0	0		1						81/82	JW881 (top strand)	5'-agattgagaccaggtctccgtttcgata		(-) orientation 5' side of repeat	(-) orientation 3' side of repeat
11	AGTCTTTCCCGCACGAGCGGGGGTGATCC (2)	CGATA	CCGAC	(+)				0	0		1							JW882 (bottom strand)	5'-aaacggagacctggtctcaatctgtcgg		GTCGG-repeat	repeat-TATCG
13	GTCTTTCCCGCACGAGCGGGGGTGATCC (1)	GTCGG	TATCG	-				1	0		0
14	GTCTTTCCCGCACGAGCGGGGGTGATCCT (2)	CGATA	CCGAC	(+)				0	0		1						(+) orientation 5' side of repeat	(+) orientation 3' side of repeat
15	GTCTTTCCCGCACGAGCGGGGGTGATCC (1)	GTCGG	TATCG	-				1	0		0						CGATA-repeat	repeat-CCGAC
16	GTCTTTCCCGCACGAGCGGGGGTGATCC (1)	CGATA	CCGAC	(+)				1	1		0
17	GTCTTTCCCGCACGAGCGGGGGTGATCC (1)	CGATA	CCGAC	(+)				1	1		0						Expected
18	GTCTTTCCCGCACGAGCGGGGGTGATCCT (3)	GTCGG	TTATCG	-				0	0		0						5'	3'
20	GTCTTTCCCGCACGAGCGGGGGTGATCCT (2)	CGATA	CCGAC	(+)				0	0		1						GTCGG	TATCG	(-) orientation
26	GTCTTTCCCGCACGAGCGGGGGTGATCC (2)	CGATA	CCGAC	(+)				0	0		1						CGATA	CCGAC	(+) orientation
29	GTCTTTCCCGCACGAGCGGGGGTGATCC (2)	CGATA	CGAC	(+)				0	0		1
30	GTCTTTCCCGCACGAGCGGGGGTGATCC (2)	CGATA	CCGAC	(+)				0	0		1
31	ACTGTCTTTCCCGCACGAGCGGGGGTGATC (1)	CGATA	GAC	(+)				1	1		0
34	GTCTTTCCCGCACGAGCGGGGGTGATCCT (1)	CGATA	CCGAC	(+)				1	1		0						81/83	JW881 (top strand)	5'-agattgagaccaggtctccgtttcgata		(-) orientation 5' side of repeat	(-) orientation 3' side of repeat
35	GTCTTTCCCGCACGAGCGGGGGTGATCC (1)	CGATA	CCGAC	(+)				1	1		0							JW883 (bottom strand)	5'-aaacggagacctggtctcaatctgtcggTTCCC		GTCGG-repeat	repeat-TATCG
36	GTCTTTCCCGCACGAGCGGGGGTGATCC (1)	CGATA	CCGAC	(+)				1	1		0
39	AGTCTTTCCCGCACGAGCGGGGGTGATCCT (3)	GTCGG	TATCG	-				0	0		0						(+) orientation 5' side of repeat	(+) orientation 3' side of repeat
44	GTCTTTCCCGCACGAGCGGGGGTGATCC (3)	CGATA	CCGAC	(+)				0	0		0						CGATA-repeat	repeat-CCGAC
45	GTCTTTCCCGCACGAGCGGGGGTGATCC (3)	GTCGG	TATCG	-				0	0		0
46	GTCTTTCCCGCACGAGCGGGGGTGATCCT (2)	CGATA	CCGAC	(+)				0	0		1						Expected
49	GTCTTTCCCGCACGAGCGGGGGTGATCC (2)	GTCGG	TATCG	-				0	0		1						5'	3'
54	GTCTTTCCCGCACGAGCGGGGGTGATCC (1)	GTCGG	TATCG	-				1	0		0						GTCGG	TATCG	(-) orientation
56	GTCTTTCCCGCACGAGCGGGGGTGATCC (3)	CGATA	CCGAC	(+)				0	0		0						CGATA	CCGAC	(+) orientation
58	GTCTTTCCCGCACGAGCGGGGGTGATCC (1)	GTCGG	TATCG	-				1	0		0
59	GTCTTTCCCGCACGAGCGGGGGTGATCCT (1)	CGATA	CCGAC	(+)				1	1		0
60	GTCTTTCCCGCACGAGCGGGGGTGATCCT (3)	GTCGG	TATCG	-				0	0		0
65	GTCTTTCCCGCACGAGCGGGGGTGATCC (1)	GTCGG	TATCG	-				1	0		0
67	TTGTCTTTCCCGCACGAGCGGGGGTGATCC (3)	GTCGG	TATCG	-				0	0		0
69	GTCTTTCCCGCACGAGCGGGGGTGATCC (3)	CGATA	CCGAC	(+)				0	0		0
70	GTCTTTCCCGCACGAGCGGGGGTGATCC (1)	GTCGG	TATCG	-				1	0		0
73	GTCTTTCCCGCACGAGCGGGGGTGATCC (2)	CGATA	CCGAC	(+)				0	0		1
74	GAGTCTTTCCCGCACGAGCGGGGGTGATCC (2)	CGATA	GAC	(+)				0	0		1
78	GTCTTTCCCGCACGAGCGGGGGTGATCC (2)	CGATA	CCGAC	(+)				0	0		1
79	GTCTTTCCCGCACGAGCGGGGGTGATCC (1)	CGATA	CCGAC	(+)				1	1		0
81	GTCTTTCCCGCACGAGCGGGGGTGATCC (1)	GTCGG	TATCG	-				1	0		0
84	ATTGTCTTTCCCGCACGAGCGGGGGTGATCC (2)	CGATA	GAC	(+)				0	0		1
85	GTCTTTCCCGCACGAGCGGGGGTGATCC (1)	CGATA	CCGAC	(+)				1	1		0
86	GTCTTTCCCGCACGAGCGGGGGTGATCC (2)	GTCGG	TATCG	-				0	0		1
89	GTCTTTCCCGCACGAGCGGGGGTGATCC (1)	GTCGG	TATCG	-				1	0		0			events @ site 1					percent integration bias
92	GTCTTTCCCGCACGAGCGGGGGTGATCC (2)	GTCGG	TATCG	-				0	0		1			Replicate	total	(+)	(-)			(+)	(-)	total
93	GTCTTTCCCGCACGAGCGGGGGTGATCCT (2)	GTCGG	TATCG	-				0	0		1			1A	8	2	6		no PAM	55.8824	44.1176	34
94	TTGTCTTTCCCGCACGAGCGGGGGTGATCC (2)	CGATA	GAC	(+)				0	0		1			1B	12	4	8		PAM	59.0909	40.9091	44
95	GTCTTTCCCGCACGAGCGGGGGTGATCC (1)	GTCGG	TATCG	-				1	0		0			1C	14	13	1
														2A	20	13	7
1C														2B	18	9	9
integration event	repeat	5'	3'	orientation	total int events	(+) events	(-)events	events @ 1	check if (+)	total @1	total @1 (+)	total @1 (-)		2C	6	4	2
3	GTCTTTCCCGCACGAGCGGGGGTGATCC (1)	CGATA	CCGAC	(+)	31	23	8	1	1	14	13	1
4	GTCTTTCCCGCACGAGCGGGGGTGATCC (1)	CGATA	CCGAC	(+)				1	1
6	GTCTTTCCCGCACGAGCGGGGGTGATCC (3)	GTCGG	TATCG	-				0	0
7	GTCTTTCCCGCACGAGCGGGGGTGATCCC (1)	CGATA	CCGAC	(+)				1	1
12	GTCTTTCCCGCACGAGCGGGGGTGATCC (2)	GTCGG	TATCG	-				0	0
19	GTCTTTCCCGCACGAGCGGGGGTGATCC (1)	CGATA	CCGAC	(+)				1	1
20	GTCTTTCCCGCACGAGCGGGGGTGATCC (1)	CGATA	CCGAC	(+)				1	1
29	AGTCTTTCCCGCACGAGCGGGGGTGATCC (1)	CGATA	CCGAC	(+)				1	1
33	GTCTTTCCCGCACGAGCGGGGGTGATCC (2)	CGATA	CCGAC	(+)				0	0
35	GTCTTTCCCGCACGAGCGGGGGTGATCC (3)	CGATA	CCGAC	(+)				0	0
38	GTCTTTCCCGCACGAGCGGGGGTGATCC (2)	CGATA	CCGAC	(+)				0	0
40	GTCTTTCCCGCACGAGCGGGGGTGATCCT (3)	GTCGG	TATCG	-				0	0
42	GTCTTTCCCGCACGAGCGGGGGTGATCC (2)	GTCGG	TATCG	-				0	0
44	GTCTTTCCCGCACGAGCGGGGGTGATCC (3)	CGATA	CCGAC	(+)				0	0
50	GTCTTTCCCGCACGAGCGGGGGTGATCC (1)	GTCGG	TATCG	-				1	0
54	GTCTTTCCCGCACGAGCGGGGGTGATCC (1)	CGATA	CCGAC	(+)				1	1
55	GTCTTTCCCGCACGAGCGGGGGTGATCC (2)	CGATA	CCGAC	(+)				0	0
57	GTCTTTCCCGCACGAGCGGGGGTGATCC (2)	CGATA	CCGAC	(+)				0	0
58	AGTCTTTCCCGCACGAGCGGGGGTGATCC (1)	CGATA	-	(+)				1	1
70	GTCTTTCCCGCACGAGCGGGGGTGATCCT (3)	GTCGG	TATCG	-				0	0
71	GTCTTTCCCGCACGAGCGGGGGTGATCC (2)	CGATA	CCGAC	(+)				0	0
73	GTCTTTCCCGCACGAGCGGGGGTGATCC (2)	GTCGG	TATCG	-				0	0
74	GTCTTTCCCGCACGAGCGGGGGTGATCC (2)	CGATA	CCGAC	(+)				0	0
75	GTCTTTCCCGCACGAGCGGGGGTGATCC (1)	CGATA	CCGAC	(+)				1	1
77	GTCTTTCCCGCACGAGCGGGGGTGATCCT (3)	GTCGG	TATCG	-				0	0
78	GTCTTTCCCGCACGAGCGGGGGTGATCCT (1)	CGATA	CGAC	(+)				1	1
79	GTCTTTCCCGCACGAGCGGGGGTGATCC (1)	CGATAA	CGAC	(+)				1	1
82	GTCTTTCCCGCACGAGCGGGGGTGATCC (2)	CGATA	CCGAC	(+)				0	0
86	GTCTTTCCCGCACGAGCGGGGGTGATCC (2)	CGATA	CCGAC	(+)				0	0
91	GTCTTTCCCGCACGAGCGGGGGTGATCC (1)	CGATA	CCGAC	(+)				1	1
94	GTCTTTCCCGCACGAGCGGGGGTGATCC (1)	CGATA	CCGAC	(+)				1	1
2C
integration event	repeat	5'	3'	orientation	total int events	(+) events	(-)events	events @ 1	check if (+)	total @1	events @ 2	total @2	total @ 3
2	GTCTTTCCCGCACGAGCGGGGGTGATCC (1)	CGATA	CCGAC	(+)	17	8	9	1	1	6	0	8	3
5	GTCTTTCCCGCACGAGCGGGGGTGATCC (2)	GTCGG	TATCG	-				0	0		1
10	GTCTTTCCCGCACGAGCGGGGGTGATCC (2)	CGATA	CCGAC	(+)				0	0		1
12	GTCTTTCCCGCACGAGCGGGGGTGATCC (2)	CGATA	CCGAC	(+)				0	0		1
25	GTCTTTCCCGCACGAGCGGGGGTGATCC (1)	CGATA	CCGAC	(+)				1	1		0
29	GTCTTTCCCGCACGAGCGGGGGTGATCC (3)	GTCGG	TATCG	-				0	0		0
48	GTCTTTCCCGCACGAGCGGGGGTGATCC (1)	CGATA	CCGAC	(+)				1	1		0
49	GAGTCTTTCCCGCACGAGCGGGGGTGATCC (2)	CGATA	GAC	(+)				0	0		1
56	GTCTTTCCCGCACGAGCGGGGGTGATCC (1)	GTCGG	TATCG	-				1	0		0
71	GTCTTTCCCGCACGAGCGGGGGTGATCC (3)	GTCGG	TATCG	-				0	0		0
73	GTCTTTCCCGCACGAGCGGGGGTGATCC (1)	CGATA	CCGAC	(+)				1	1		0
84	GTCTTTCCCGCACGAGCGGGGGTGATCCT (2)	GTCGG	TATCG	-				0	0		1
85	GTCTTTCCCGCACGAGCGGGGGTGATCC (1)	GTCGG	TATCG	-				1	0		0
89	GTCTTTCCCGCACGAGCGGGGGTGATCC (3)	GTCGG	TATCG	-				0	0		0
91	GTCTTTCCCGCACGAGCGGGGGTGATCC (2)	GTCGG	TATCG	-				0	0		1
93	GTCTTTCCCGCACGAGCGGGGGTGATCC (3)	GTCGG	TATCG	-				0	0		0
94	AGTCTTTCCCGCACGAGCGGGGGTGATCC (2)	CGATA	CCGAC	(+)				0	0		1
1A
integration event	repeat	5'	3'	orientation	total int events	(+) events	(-)events	events @ 1	check if (+)	total @1	total @1 (+)	total @1 (-)
2	TTGTCTTTCCCGCACGAGCGGGGGTGATCC (1)	GTCGG	TATCG	-	19	4	15	1	0	8	2	6
4	GTCTTTCCCGCACGAGCGGGGGTGATCC (1)	GTCGG	TATCG	-				1	0
6	GTCTTTCCCGCACGAGCGGGGGTGATCC (1)	CGATA	CCGAC	(+)				1	1
19	GTCTTTCCCGCACGAGCGGGGGTGATCCT (1)	GTCG	TATCG	-				1	0
26	GTCTTTCCCGCACGAGCGGGGGTGATCC (2)	CGATA	CCGAC	(+)				0	0
34	AGTCTTTCCCGCACGAGCGGGGGTGATCC (3)	GTCGG	TATCG	-				0	0
39	CTGTCTTTCCCGCACGAGCGGGGGTGAT (1)	GTCGG	TATCG	-				1	0
40	GTCTTTCCCGCACGAGCGGGGGTGATCC (2)	CGATA	CCGAC	(+)				0	0
50	GTCTTTCCCGCACGAGCGGGGGTGATCC (1)	GTCGG	TATCG	-				1	0
54	GTCTTTCCCGCACGAGCGGGGGTGATCC (2)	GTCGG	TATCG	-				0	0
58	GTCTTTCCCGCACGAGAGGGGGTGATCC (2)	GTCGG	TATCG	-				0	0
61	GTCTTTCCCGCACGAGCGGGGGTGATCC (1)	CGATA	CCGAC	(+)				1	1
62	GAGTCTTTCCCGCACGAGCGGGGGTGAT (2)	GTCGG	TATCG	-				0	0
66	GTCTTTCCCGCACGAGCGGGGGTGATCC (2)	GTCGG	TATCG	-				0	0
76	GTCTTTCCCGCACGAGCGGGGGTGATCC (2)	GTCGG	TATCG	-				0	0
84	GTCTTTCCCGCACGAGCGGGGGTGATCCT (2)	GTCGG	TATCG	-				0	0
91	GTCTTTCCCGCACGAGCGGGGGTGATCC (1)	GTCG	TATCG	-				1	0
92	GTCTTTCCCGCACGAGCGGGGGTGATCC (2)	GTCGG	TATCG	-				0	0
94	GTCTTTCCCGCACGAGCGGGGGTGATCC (2)	GTCGG	TATCG	-				0	0
2A
integration event	repeat	5'	3'	orientation	total int events	(+) events	(-)events	events @ 1	check if (+)	total @1	events @ 2	total @2	total @ 3
2	GTCTTTCCCGCACGAGCGGGGGTGATCC (3)	CGATA	CCGAC	(+)	45	23	22	0	0	20	0	15	10
3	GTCTTTCCCGCACGAGCGGGGGTGATCC (1)	CGATA	CCGAC	(+)				1	1		0
5	AGTCTTTCCCGCACGAGCGGGGGTGATCC (1)	CGATA	CCGAC	(+)				1	1		0
6	GTCTTTCCCGCACGAGCGGGGGTGATCC (2)	GTCGG	TATCG	-				0	0		1
7	GTCTTTCCCGCACGAGCGGGGGTGATCC (2)	GTCGG	TATCG	-				0	0		1
8	GTCTTTCCCGCACGAGCGGGGGTGATCC (1)	GTCGG	TATCG	-				1	0		0
10	GTCTTTCCCGCACGAGCGGGGGTGATCC (1)	CGATA	CCGAC	(+)				1	1		0
11	GTCTTTCCCGCACGAGCGGGGGTGATCC (3)	GTCGG	TATCG	-				0	0		0
14	GTCTTTCCCGCACGAGCGGGGGTGATCCT (2)	GTCG	TATCG	-				0	0		1
16	GTCTTTCCCGCACGAGCGGGGGTGATCC (3)	GTCGG	TATCG	-				0	0		0
19	AGTCTTTCCCGCACGAGCGGGGGTGATCC (1)	CGATA	CCGAC	(+)				1	1		0
21	GTCTTTCCCGCACGAGCGGGGGTGATCC (2)	GTCGG	TATCG	-				0	0		1
22	AGTCTTTCCCGCACGAGCGGGGGTGATCC (3)	CGATA	CCGAC	(+)				0	0		0
23	GTCTTTCCCGCACGAGCGGGGGTGATCC (3)	GTCGG	TATCG	-				0	0		0
24	GTCTTTCCCGCACGAGCGGGGGTGATCC (1)	CGATA	CCGAC	(+)				1	1		0
27	GTCTTTCCCGCACGAGCGGGGGTGATCC (2)	GTCGG	TATCG	-				0	0		1
31	GTCTTTCCCGCACGAGCGGGGGTGATCC (3)	GTCGG	TATCG	-				0	0		0
36	GTCTTTCCCGCACGAGCGGGGGTGATCC (3)	GTCGG	TATCG	-				0	0		0
37	GTCTTTCCCGCACGAGCGGGGGTGATCC (1)	GTCGG	TATCG	-				1	0		0
38	GTCTTTCCCGCACGAGCGGGGGTGATCC (2)	CGATA	CCGAC	(+)				0	0		1
39	GTCTTTCCCGCACGAGCGGGGGTGATCCT (1)	GTCG	TATCG	-				1	0		0
41	GTCTTTCCCGCACGAGCGGGGGTGATCC (2)	CGATA	CCGAC	(+)				0	0		1
42	CTGTCTTTCCCGCACGAGCGGGGGTGATCC (1)	GTCG	TATCG	-				1	0		0
43	GTCTTTCCCGCACGAGCGGGGGTGATCC (1)	CGATA	CCGAC	(+)				1	1		0
46	GTCTTTCCCGCACGAGCGGGGGTGATCC (1)	CGATA	CCGAC	(+)				1	1		0
47	GTCTTTCCCGCACGAGCGGGGGTGATCC (1)	CGATA	CCGAC	(+)				1	1		0
48	GTCTTTCCCGCACGAGCGGGGGTGATCC (1)	CGATA	CCGAC	(+)				1	1		0
54	GTCTTTCCCGCACGAGCGGGGGTGATCC (2)	CGATA	CCGAC	(+)				0	0		1
62	GTCTTTCCCGCACGAGCGGGGGTGATCC (1)	CGATA	CCGAC	(+)				1	1		0
63	GTCTTTCCCGCACGAGCGGGGGTGATCC (2)	CGATA	CCGAC	(+)				0	0		1
65	GTCTTTCCCGCACGAGCGGGGGTGATCC (3)	CGATA	CCGAC	(+)				0	0		0
66	GTCTTTCCCGCACGAGCGGGGGTGATCC (3)	GTCGG	TATCG	-				0	0		0
69	GTCTTTCCCGCACGAGCGGGGGTGATCCT (1)	GTCGG	TATCG	-				1	0		0
70	GTCTTTCCCGCACGAGCGGGGGTGATCC (2)	CGATA	CCGAC	(+)				0	0		1
73	GTCTTTCCCGCACGAGCGGGGGTGATCCT (1)	GTCGG	TATCG	-				1	0		0
77	GTCTTTCCCGCACGAGCGGGGGTGATCC (3)	GTCGG	TATCG	-				0	0		0
79	AGTCTTTCCCGCACGAGCGGGGGTGATCC (2)	CGATA	CCGAC	(+)				0	0		1
81	GTCTTTCCCGCACGAGCGGGGGTGATCC (2)	GTCGG	TATCG	-				0	0		1
84	GTCTTTCCCGCACGAGCGGGGGTGATCCT (1)	GTCGG	TATCG	-				1	0		0
85	GTCTTTCCCGCACGAGCGGGGGTGATCC (2)	GTCGG	TATCG	-				0	0		1
87	AGTCTTTCCCGCACGAGCGGGGGTGATCC (1)	CGATA	CGAC	(+)				1	1		0
90	GTCTTTCCCGCACGAGCGGGGGTGATCC (1)	CGATA	CGAC	(+)				1	1		0
91	GTCTTTCCCGCACGAGCGGGGGTGATCC (2)	GTCGG	TATCG	-				0	0		1
93	GTCTTTCCCGCACGAGCGGGGGTGATCC (2)	CGATA	CCGAC	(+)				0	0		1
94	GTCTTTCCCGCACGAGCGGGGGTGATCC (1)	CGATA	CGAC	(+)				1	1		0
